# Supplementary material for: Experimental Sleep Deprivation Results in Diminished Perceptual Stability Independently of Psychosis Proneness
Source: Brain Sci. 2022 Oct 3;12(10):1338. doi: 10.3390/brainsci12101338 (PMC9599202; doi:10.3390/brainsci12101338)
Supplement: Supplementary file 1 [file brainsci-12-01338-s001.zip]

Archive with 1 entries (1 files):
- brainsci-1903178-supplementary.pdf
